# Supplementary material for: Hybrid Strategies for CTO PCI: A Systematic Review and Meta-Analysis of Antegrade and Retrograde Techniques
Source: Life (Basel). 2025 Nov 12;15(11):1739. doi: 10.3390/life15111739 (PMC12654039; doi:10.3390/life15111739)
Supplement: Supplementary file 1 [file life-15-01739-s001.zip]

Archive with 1 entries (1 files):
- life-3951983-supplementary.pdf
